# Supplementary material for: Role of IL13RA2 in Sunitinib Resistance in Clear Cell Renal Cell Carcinoma
Source: PLoS One. 2015 Jun 26;10(6):e0130980. doi: 10.1371/journal.pone.0130980 (PMC4482605; doi:10.1371/journal.pone.0130980)
Supplement: S1 Table — Microarray analysis were performed using Affymetrix GeneChip Human Gene 1.0 ST Arrays. The 8 genes were previous report related with resistance to sunitinib or sorafenib in RCC. (XLSX) [file pone.0130980.s009.xlsx]

## Sheet: Sheet1
S1 Table. mRNA changes after sunitinib treatment in KURC1 and KURC2 xenograft tumors
refseq	genedescription	genesymbol	KURC1 R/C	KURC1 S/C	KURC2 S/C	Refference
NM_000584	interleukin 8	IL8	1.46062	2.16998	1.07793	(24)
NM_002416	chemokine (C-X-C motif) ligand 9	CXCL9	1.00409	1.06546	1.01741	(40)
NM_000416	interferon gamma receptor 1	IFNGR1	1.14227	1.31704	0.951818
NM_002421	matrix metallopeptidase 1 (interstitial collagenase)	MMP1	1.39165	1.15984	1.08952	(41)
NM_139314	angiopoietin-like 4	ANGPTL4	0.899005	1.13164	2.62471
NM_201266	neuropilin 2	NRP2	1.25385	1.14506	0.841983
NM_001172	arginase, type II	ARG2	1.55986	1.47806	0.928
NM_005542	insulin induced gene 1	INSIG1	0.960027	0.940738	0.927959
Microarray analysis were performed using Affymetrix GeneChip Human Gene 1.0 ST Arrays. The 8 genes were previous report related with resistance to sunitinib or sorafenib in RCC.
